# Supplementary material for: Associations between cognitive function and lifestyle factors in healthy Japanese middle-aged and older adults: A cross-sectional study
Source: PLoS One. 2026 May 4;21(5):e0348439. doi: 10.1371/journal.pone.0348439 (PMC13138663; doi:10.1371/journal.pone.0348439)
Supplement: S1 Code — This notebook (.ipynb) contains the code used to reproduce the main analyses reported in the manuscript, including data preprocessing, statistical analyses, and generation of the main figures and tables. (IPYNB) [file pone.0348439.s008.ipynb]

# %% [markdown]
## Main Analysis Notebook

This notebook contains the primary analyses conducted for the research paper. Each section provides a detailed explanation of the methods, results, and their implications for the study.

# %% [markdown]
### Import Libraries
This section imports the necessary libraries.

- `warnings` : Minimize unnecessary warnings.
- `matplotlib` and `seaborn`: Used for data visualization.
- `pandas`: For data manipulation and analysis.
- `pingouin`: For statistical analysis, including partial correlation and ANCOVA.
- `statsmodels` and `scipy`: For statistical analysis, including ANCOVA assumption chekcs.
- `scikit-learn`: For data preprocessing.
- `vitanaviclient`: Custom library for accessing variable definitions.

# %% [code]
# import library
import warnings

import matplotlib.pyplot as plt
import pandas as pd
import pingouin as pg
from scipy.stats import levene
import seaborn as sns
import statsmodels.formula.api as smf
from statsmodels.stats.anova import anova_lm
from sklearn.preprocessing import StandardScaler

from vitanaviclient.params import vita_navi_attribute_def_map

# %% [markdown]
### Set Figure Display Format and Warning Treatment
This section configures the display format for inline plots in Jupyter Notebook and manages warning messages.

- Figure Display Format: The retina setting ensures high-resolution plots for better visualization.
- Warning Management: Warnings are suppressed to avoid unnecessary output during the analysis.

# %% [code]
# set figure display format
%config InlineBackend.figure_format = "retina"

# ignore warnings
warnings.filterwarnings("ignore")

# %% [markdown]
### Load and Preprocess Data
This section reads the dataset and performs basic preprocessing.

- Read the dataset snapshot from a CSV file.
- Remove unnecessary columns (`Unnamed: 0` and `AAAAH`).
- Convert the sex column (`AAAAI`) to numeric values (Male: 1, Female: 0).
- Filter the data to include only participants aged 40 or olde by age column (`AAAAJ`).
- Drop rows with missing values in CNSVS Neurocignition Index, NCI score (`AAAUB`).

# %% [code]
# Load dataset (data not provided due to privacy concerns)
# Please contact the data provider for access to the dataset.
css_data = pd.read_csv("../data/240723_css_data.csv").drop(["Unnamed: 0","AAAAH"], axis=1)

# preprocess data
css_data["AAAAI"] = css_data["AAAAI"].map({"M": 1, "F": 0}) # fix gender
css_data_over40_ = css_data[css_data["AAAAJ"]>=40] # select age over 40
css_data_over40 = css_data_over40_.dropna(subset=["AAAUB"]).reset_index(drop=True) # drop missing outcome

# %% [markdown]
### Set Variables
This section defines the variables used in the analysis.

- `cognitrax_scl` and `cognitrax_raw`: Lists of scaled and raw CNSVS variables.
- `cognitrax_main` and `cognitrax_main_jp`: The main CNSVS domain variables and its Japanese translations.
- `col_jp_dict` and `attribute_dict`: Dictionaries for mapping variable names from Japanese to English.
- `category_dict`: Dictionary for mapping category field names from Japanese to English.
- `attribute_dict`: Dictionary for mapping identified variable names in this paper from Japanese to English (Added after predefined analysis for visualization).

# %% [code]
# Set CNS Vital Signs (CNSVS) variables
# AAAUB:NCI Score, outcome variable

# scaled CNSVS variables
cognitrax_scl1 = ["AAAUB", "AAAUD", "AAAUF", "AAAUH", "AAAUJ", "AAAUL", "AAAUN", "AAAUP", "AAAUR", "AAAUT", "AAAUV", "AAAUX"] 
cognitrax_scl2 = ["AAAUZ", "AAAVB", "AAAVD", "AAAVF", "AAAVH", "AAAVJ", "AAAVL", "AAAVN", "AAAVP", "AAAVR", "AAAVT", "AAAVV", 
                  "AAAVX", "AAAVZ", "AAAWB", "AAAWD", "AAAWF", "AAAWH", "AAAWJ", "AAAWL", "AAAWN", "AAAWP", "AAAWR"]

# raw CNSVS variables
cognitrax_raw1 = ["AAAUC", "AAAUE", "AAAUG", "AAAUI", "AAAUK", "AAAUM", "AAAUO", "AAAUQ", "AAAUS", "AAAUU", "AAAUW"]
cognitrax_raw2 = ["AAAUY", "AAAVA", "AAAVC", "AAAVE", "AAAVG", "AAAVI", "AAAVK", "AAAVM", "AAAVO", "AAAVQ", "AAAVS", "AAAVU",
                  "AAAVW", "AAAVY", "AAAWA", "AAAWC", "AAAWE", "AAAWG", "AAAWI", "AAAWK", "AAAWM", "AAAWO", "AAAWQ"]

cognitrax_scl = cognitrax_scl1 + cognitrax_scl2
cognitrax_raw = cognitrax_raw1 + cognitrax_raw2
cognitrax_all = cognitrax_scl + cognitrax_raw

# set CNSVS domain variables for analysis
cognitrax_main = ["AAAUD", "AAAUJ", "AAAUL", "AAAUN", "AAAUP", "AAAUB"]
cognitrax_main_jp = ["総合記憶力", "認知機能速度", "反応時間", "総合注意力", "認知柔軟性", "神経認知インデックス"]

# %% [code]
# set variable and category field exchange dict
col_jp_dict = dict()
for k, v in vita_navi_attribute_def_map.items():
    col_jp_dict[k] = v["attributeNameJp"]

col_jp_field_dict = dict()
for k, v in vita_navi_attribute_def_map.items():
    col_jp_field_dict[k] = v["categoryField"]

# %% [code]
# set variable and category field exchange dict for paper
category_jp = [
    "血管機能","栄養素","認知機能","肝機能","腎機能","血液一般","糖代謝機能","ホルモン","ストレス・疲労",
    "体組成・体格","バイタル","女性の健康","スキンケア・ヘアケア","運動機能","免疫・衛生習慣","生活習慣",
    "睡眠","体質・性格","体臭","排泄機能","健康意識","口腔","生産性・プレゼンティズム","デモグラフィック",
    "既往歴・服薬（アンケート、レセプト発行回数）","介護","バイオマーカー","歩行特徴","その他の分野","医療行為（レセプト発行回数）",
]

category_en = [
    "Vascular function","Nutrient","Cognitive function","Liver function","Renal function","Blood in general",
    "Sugar metabolism function","hormone","Stress / fatigue","Body composition / physique","Vital","Women's health",
    "Skin care / hair care","Motor function","Immunity / hygiene hazy","Lifestyle","sleep","Constitution / personality",
    "body odor","Excretion function","Health awareness","Oral cavity","Productivity / presentism","Demographic",
    "History / medication (questionnaire, number of reception issued)","nursing care","Biomarker","Walking characteristics",
    "Other fields","Medical acts (number of reception issued)",
]

# category dict
category_dict = dict()
for jp, en in zip(category_jp, category_en):
    category_dict[jp] = en

# attribute dict
attribute_dict = {
    "L-tb": "L-tb",
    "右両脚支持期": "Right double support phase",
    "左両脚支持期": "Left double support phase",
    "20m基準歩行を満たした平均歩行速度": "Mean walking speed (segments ≥ 20 m)",
    "右立脚期": "Right stance phase",
    "ACOT2_RPM補正": "ACOT2 (SSL-RNA, RPM correction)",
    "左立脚期": "Left stance phase",
    "歩行速度(スマートフォンアプリ)": "Mean walking speed (smartphone app.)",
    "膝痛スコア": "Knee pain score",
    "右相対立脚期": "Right relative stance phase",
    "右相対遊脚期": "Right relative swing phase",
    "ケイデンス(歩行ピッチ)(AVM方式)": "Cadence (step frequency) (AVM method)",
    "KRT79_RPM補正": "KRT79 (SSL-RNA, RPM correction)",
    "日常生活力(ADL)": "ADLs",
    "通常歩行速度(圧力センサ)": "Preferred walking speed (pressure sensor)",
    "歩行速度(AVM方式)": "Preferred walking speed (AVM method)",
    "L-ABI": "L-ABI",
    "左握力": "Left grip strength",
    "右歩行周期": "Right gait cycle",
    "ケイデンス(歩行ピッチ)": "Cadence (step frequency)",
    "左立脚期(AVM方式)": "Left stance phase (AVM method)",
    "歩行スピード年齢": "Gait-derived age",
    "左歩行周期": "Left gait cycle",
    "右握力": "Right grip strength",
    "既往歴_気胸": "Medical history pneumothorax",
    "歯科衛生質問票_最近のお口まわりの状態(2~3ヶ月前くらいから)や生活習慣について_16.口が渇く": "Dry mouth",
    "歯科衛生質問票_最近のお口まわりの状態(2~3ヶ月前くらいから)や生活習慣について_18.味がわかりにくい _選択候補再定義": "Taste impairment",
    "歯科衛生質問票_最近のお口まわりの状態(2~3ヶ月前くらいから)や生活習慣について_12.あごの痛み": "Jaw pain",
}

# %% [markdown]
### Check Variable Types
This section categorizes variables into different types based on their data type.

- `real`: Continuous variables.
- `positive`: Positive variables.
- `count`: Count variables.
- `categorical`: Categorical variables.
- `orderedCategorical`: Ordered categorical variables.
- `no_var_list`: Variables that could not be categorized.

# %% [code]
# check variable types
real_var_list = []
positive_var_list = []
count_var_list = []
categorical_var_list =[]
ordinal_var_list = []
no_var_list = []

for col in list(css_data_over40.drop(cognitrax_all, axis=1).columns): # remove cognitrax columns

    try:
        target_var_type = vita_navi_attribute_def_map[col]["dataType"]

        if target_var_type == "real":
            real_var_list.append(col)
        elif target_var_type == "positive":
            positive_var_list.append(col)
        elif target_var_type == "count":
            count_var_list.append(col)
        elif target_var_type == "categorical":
            categorical_var_list.append(col)
        elif target_var_type == "orderedCategorical":
            ordinal_var_list.append(col)
        else:
            print(col)
            
    except KeyError:
        no_var_list.append(col)

print("real", len(real_var_list))
print("positive", len(positive_var_list))
print("count", len(count_var_list))
print("categorical", len(categorical_var_list))
print("orderedCategorical", len(ordinal_var_list))
print("error", len(no_var_list))
print("total", len(real_var_list)+len(positive_var_list)+len(count_var_list)+len(categorical_var_list)+len(ordinal_var_list)+len(no_var_list))
print("valid variable:", len(real_var_list)+len(positive_var_list)+len(count_var_list)+len(categorical_var_list)+len(ordinal_var_list))

# %% [markdown]
### Data Description (Table 1)
This section provides descriptive statistics for the dataset.

- Sex (`AAAAI`) distribution: Counts and proportions of males and females.
- Age (`AAAAJ`) distribution: Mean, standard deviation, minimum, and maximum of age, as well as counts and proportions by age group.
- BMI (`AAAAM`) distribution: Mean, standard deviation, minimum, and maximum of BMI, as well as counts and proportions by BMI categories.
- Education (`AADWN`) distribution: Mean, standard deviation, minimum, and maximum of years of eduction, as well as counts and proportions by group.
- Smoking stasus (`AADGZ`) distribution: Counts and proportions of smoking status categories.
- Drinking frequency (`AAAEB`) distribution: Counts and proportions of drinking frequency categories.
- Exercise frequency (`AADGZ`) distribution: Counts and proportions of exercise frequency categories.
- NCI score (`AAAUB`) statistics: Mean, standard deviation, minimum, and maximum of NCI score.

# %% [code]
# Sex distribution (AAAAI, Male:1, Female:0)
print("men count",  len(css_data_over40[css_data_over40["AAAAI"]==1]))
print("men ratio",  len(css_data_over40[css_data_over40["AAAAI"]==1])/len(css_data_over40))

print("women count",  len(css_data_over40[css_data_over40["AAAAI"]==0]))
print("women ratio",  len(css_data_over40[css_data_over40["AAAAI"]==0])/len(css_data_over40))

# %% [code]
# Age distribution (AAAAJ)
print("age mean", css_data_over40["AAAAJ"].mean())
print("age std", css_data_over40["AAAAJ"].std())
print("age min", css_data_over40["AAAAJ"].min())
print("age max", css_data_over40["AAAAJ"].max())

print("40s count",  len(css_data_over40[(40<=css_data_over40["AAAAJ"]) & (css_data_over40["AAAAJ"]<50)]))
print("40s ratio",  len(css_data_over40[(40<=css_data_over40["AAAAJ"]) & (css_data_over40["AAAAJ"]<50)])/len(css_data_over40))

print("50s count",  len(css_data_over40[(50<=css_data_over40["AAAAJ"]) & (css_data_over40["AAAAJ"]<60)]))
print("50s ratio",  len(css_data_over40[(50<=css_data_over40["AAAAJ"]) & (css_data_over40["AAAAJ"]<60)])/len(css_data_over40))

print("60s count",  len(css_data_over40[(60<=css_data_over40["AAAAJ"]) & (css_data_over40["AAAAJ"]<70)]))
print("60s ratio",  len(css_data_over40[(60<=css_data_over40["AAAAJ"]) & (css_data_over40["AAAAJ"]<70)])/len(css_data_over40))

print("70s count",  len(css_data_over40[(70<=css_data_over40["AAAAJ"]) & (css_data_over40["AAAAJ"]<80)]))
print("70s ratio",  len(css_data_over40[(70<=css_data_over40["AAAAJ"]) & (css_data_over40["AAAAJ"]<80)])/len(css_data_over40))

# %% [code]
# BMI distribution (AAAAM)
print("BMI mean", css_data_over40["AAAAM"].mean())
print("BMI std", css_data_over40["AAAAM"].std())
print("BMI min", css_data_over40["AAAAM"].min())
print("BMI max", css_data_over40["AAAAM"].max())

print("Underweight count",  len(css_data_over40[(css_data_over40["AAAAM"]<18.5)]))
print("Underweight ratio",  len(css_data_over40[(css_data_over40["AAAAM"]<18.5)])/len(css_data_over40) *100)

print("Normal range count",  len(css_data_over40[(18.5<=css_data_over40["AAAAM"]) & (css_data_over40["AAAAM"]<25)]))
print("Normal range ratio",  len(css_data_over40[(18.5<=css_data_over40["AAAAM"]) & (css_data_over40["AAAAM"]<25)])/len(css_data_over40) *100)

print("Pre-obese count",  len(css_data_over40[(25<=css_data_over40["AAAAM"]) & (css_data_over40["AAAAM"]<30)]))
print("Pre-obese ratio",  len(css_data_over40[(25<=css_data_over40["AAAAM"]) & (css_data_over40["AAAAM"]<30)])/len(css_data_over40) *100)

print("Obese class1 count",  len(css_data_over40[(30<=css_data_over40["AAAAM"]) & (css_data_over40["AAAAM"]<35)]))
print("Obese class1 ratio",  len(css_data_over40[(30<=css_data_over40["AAAAM"]) & (css_data_over40["AAAAM"]<35)])/len(css_data_over40) *100)

print("Obese class2 count",  len(css_data_over40[(35<=css_data_over40["AAAAM"]) & (css_data_over40["AAAAM"]<40)]))
print("Obese class2 ratio",  len(css_data_over40[(35<=css_data_over40["AAAAM"]) & (css_data_over40["AAAAM"]<40)])/len(css_data_over40) *100)

print("Obese class3 count",  len(css_data_over40[(40<=css_data_over40["AAAAM"])]))
print("Obese class3 ratio",  len(css_data_over40[(40<=css_data_over40["AAAAM"])])/len(css_data_over40) *100)

# %% [code]
# Distribution of years of education (AADWN)
print("education mean", css_data_over40["AADWN"].mean())
print("education std", css_data_over40["AADWN"].std())
print("education min", css_data_over40["AADWN"].min())
print("education max", css_data_over40["AADWN"].max())

print("count",  len(css_data_over40[(css_data_over40["AADWN"]<=9)]))
print("ratio",  len(css_data_over40[(css_data_over40["AADWN"]<=9)])/len(css_data_over40) *100)

print("count",  len(css_data_over40[(9<css_data_over40["AADWN"]) & (css_data_over40["AADWN"]<=12)]))
print("ratio",  len(css_data_over40[(9<css_data_over40["AADWN"]) & (css_data_over40["AADWN"]<=12)])/len(css_data_over40) *100)

print("count",  len(css_data_over40[(12<css_data_over40["AADWN"]) & (css_data_over40["AADWN"]<=16)]))
print("ratio",  len(css_data_over40[(12<css_data_over40["AADWN"]) & (css_data_over40["AADWN"]<=16)])/len(css_data_over40) *100)

print("count",  len(css_data_over40[(16<css_data_over40["AADWN"]) & (css_data_over40["AADWN"]<=18)]))
print("ratio",  len(css_data_over40[(16<css_data_over40["AADWN"]) & (css_data_over40["AADWN"]<=18)])/len(css_data_over40) *100)

print("count",  len(css_data_over40[(18<css_data_over40["AADWN"]) & (css_data_over40["AADWN"]<=21)]))
print("ratio",  len(css_data_over40[(18<css_data_over40["AADWN"]) & (css_data_over40["AADWN"]<=21)])/len(css_data_over40) *100)

print("count",  len(css_data_over40[(21<css_data_over40["AADWN"])]))
print("ratio",  len(css_data_over40[(21<css_data_over40["AADWN"])])/len(css_data_over40) *100)

# %% [code]
# Distribution of smoking status (AADGZ)
print("Never smoker", len(css_data_over40[css_data_over40["AADGZ"] == 1]["AADGZ"]))
print("Never smoker ratio", len(css_data_over40[css_data_over40["AADGZ"] == 1]["AADGZ"])/len(css_data_over40) *100)

print("Former smoker", len(css_data_over40[css_data_over40["AADGZ"] == 2]["AADGZ"]))
print("Former smoker ratio", len(css_data_over40[css_data_over40["AADGZ"] == 2]["AADGZ"])/len(css_data_over40) *100)

print("Current smoker, 1-14 cigarettes per day", len(css_data_over40[css_data_over40["AADGZ"] == 3]["AADGZ"]))
print("Current smoker, 1-14 cigarettes per day ratio", len(css_data_over40[css_data_over40["AADGZ"] == 3]["AADGZ"])/len(css_data_over40) *100)

print("Current smoker, 15-29 cigarettes per day", len(css_data_over40[css_data_over40["AADGZ"] == 4]["AADGZ"]))
print("Current smoker, 15-29 cigarettes per day ratio", len(css_data_over40[css_data_over40["AADGZ"] == 4]["AADGZ"])/len(css_data_over40) *100)

print("Current smoker, over 30 cigarettes per day", len(css_data_over40[css_data_over40["AADGZ"] == 5]["AADGZ"]))
print("Current smoker, over 30 cigarettes per day ratio", len(css_data_over40[css_data_over40["AADGZ"] == 5]["AADGZ"])/len(css_data_over40) *100)

# %% [code]
# Distribution of drinking frequency (AAAEB)
print("Every day", len(css_data_over40[css_data_over40["AAAEB"] == 1]["AAAEB"]))
print("Every day ratio", len(css_data_over40[css_data_over40["AAAEB"] == 1]["AAAEB"])/len(css_data_over40) *100)

print("Sometimes", len(css_data_over40[css_data_over40["AAAEB"] == 2]["AAAEB"]))
print("Sometimes ratio", len(css_data_over40[css_data_over40["AAAEB"] == 2]["AAAEB"])/len(css_data_over40) *100)

print("Seldom", len(css_data_over40[css_data_over40["AAAEB"] == 3]["AAAEB"]))
print("Seldom ratio", len(css_data_over40[css_data_over40["AAAEB"] == 3]["AAAEB"])/len(css_data_over40) *100)


# %% [code]
# Distribution of exercise frequency (AADGY)
print("Almolst never", len(css_data_over40[css_data_over40["AADGY"] == 1]["AADGY"]))
print("Almolst never ratio", len(css_data_over40[css_data_over40["AADGY"] == 1]["AADGY"])/len(css_data_over40) *100)

print("Once a month", len(css_data_over40[css_data_over40["AADGY"] == 2]["AADGY"]))
print("Once a month ratio", len(css_data_over40[css_data_over40["AADGY"] == 2]["AADGY"])/len(css_data_over40) *100)

print("Two or three times per month", len(css_data_over40[css_data_over40["AADGY"] == 3]["AADGY"]))
print("Two or three times per month ratio", len(css_data_over40[css_data_over40["AADGY"] == 3]["AADGY"])/len(css_data_over40) *100)

print("Once a week", len(css_data_over40[css_data_over40["AADGY"] == 4]["AADGY"]))
print("Once a week ratio", len(css_data_over40[css_data_over40["AADGY"] == 4]["AADGY"])/len(css_data_over40) *100)

print("Two to four times per week", len(css_data_over40[css_data_over40["AADGY"] == 5]["AADGY"]))
print("Two to four times per week ratio", len(css_data_over40[css_data_over40["AADGY"] == 5]["AADGY"])/len(css_data_over40) *100)

print("Five or six times per week", len(css_data_over40[css_data_over40["AADGY"] == 6]["AADGY"]))
print("Five or six times per week ratio", len(css_data_over40[css_data_over40["AADGY"] == 6]["AADGY"])/len(css_data_over40) *100)

print("Every day", len(css_data_over40[css_data_over40["AADGY"] == 7]["AADGY"]))
print("Every day ratio", len(css_data_over40[css_data_over40["AADGY"] == 7]["AADGY"])/len(css_data_over40) *100)

# %% [code]
# NCI score (AAAUB)
print("NCI count", len(css_data_over40["AAAUB"]))
print("NCI mean", css_data_over40["AAAUB"].mean())
print("NCI std", css_data_over40["AAAUB"].std())
print("NCI min", css_data_over40["AAAUB"].min())
print("NCI max", css_data_over40["AAAUB"].max())

# %% [markdown]
### Partial Correlation Analysis (Real Variables, Table2 and Fig2)
This section performs partial correlation analysis between the real variables and the NCI score (`AAAUB`).

- Covariates: Sex (`AAAAI`), age (`AAAAJ`), and years of education (`AADWN`).
- Method: Spearman's rank correlation using the `pingouin` library.
- FDR correction: Adjusts p-values to q-values for multiple comparisons using the Benjamini-Hochberg method.
- Visualization: Significant variables are plotted with scatter plots and regression lines.

# %% [code]
# set FDR correction threshold
FDR_value = 0.1

# set dataframe for real variable analysis
real_df = css_data_over40[real_var_list + ["AAAUB", "AAAAI"]] # add NCI score and gender (because CNSVS related variables are removed)

# set real variable list excluding covariates
real_var_list2 = real_var_list.copy()
real_var_list2.remove("AAAAJ") # covariate
real_var_list2.remove("AADWN") # covariate

# set empty list to store results
partial_corr_list_real = []
partial_corr_abs_list_real = []
partial_p_value_list_real = []
partial_corr_95ci_list_real = []
partial_corr_n_list_real = []
partial_col_jp_list_real = []
partial_field_list_real = []

# conduct partial correlation analysis
for real_var in real_var_list:
    if real_var == "AAAAJ": # age, covariate
        pass
    elif real_var == "AADWN": # years of education, covariate
        pass
    
    else: 
        corr_target_df_real = real_df[[real_var, "AAAUB", "AAAAI", "AAAAJ", "AADWN"]].dropna(axis=0)
        partial_corr_real = pg.partial_corr(data=corr_target_df_real, x="AAAUB", y=real_var, covar=["AAAAI", "AAAAJ", "AADWN"], method="spearman")       
        
        corr_real = partial_corr_real["r"].values[0]
        corr_abs_real = abs(corr_real)
        p_value_real = partial_corr_real["p-val"].values[0]
        ci95_real = partial_corr_real["CI95%"].values[0]
        n_samples_real = partial_corr_real["n"].values[0]

        partial_corr_list_real.append(corr_real)
        partial_corr_abs_list_real.append(corr_abs_real)
        partial_p_value_list_real.append(p_value_real)
        partial_corr_95ci_list_real.append(ci95_real)
        partial_corr_n_list_real.append(n_samples_real)
        partial_col_jp_list_real.append(col_jp_dict[real_var])
        partial_field_list_real.append(col_jp_field_dict[real_var])

partial_corr_df_real = pd.DataFrame({"variable": real_var_list2, "partial_correlation": partial_corr_list_real, "abs_partial_correlation": partial_corr_abs_list_real, 
                                     "p_value": partial_p_value_list_real, "95%CI": partial_corr_95ci_list_real, "n_samples":partial_corr_n_list_real,
                                     "col_jp": partial_col_jp_list_real, "field": partial_field_list_real})
partial_corr_df_real_sort = partial_corr_df_real.sort_values("p_value", ascending=True)
print("All variables partial correlation results (real variables):")
display(partial_corr_df_real_sort)

# FDR correction using Benjamini-Hochberg method
fdr_corr_real = pg.multicomp(pvals=partial_corr_df_real_sort["p_value"].values, alpha=FDR_value, method="fdr_bh")
partial_corr_df_real_sort_final2 = partial_corr_df_real_sort.copy()
partial_corr_df_real_sort_final2["q_value"] = fdr_corr_real[1]
partial_corr_df_real_sort_final2_sig = partial_corr_df_real_sort_final2[partial_corr_df_real_sort_final2["q_value"]<FDR_value]
partial_corr_df_real_sort_final2_sig_sort = partial_corr_df_real_sort_final2_sig.sort_values(by="abs_partial_correlation", ascending=False)

# final adjustment for display
partial_corr_df_real_final_ = partial_corr_df_real_sort_final2_sig_sort.copy().reset_index(drop=True)
partial_corr_df_real_final_["field_en"] = partial_corr_df_real_final_["field"].map(category_dict)
partial_corr_df_real_final_["col_en"] = partial_corr_df_real_final_["col_jp"].map(attribute_dict)

partial_corr_df_real_final = partial_corr_df_real_final_[["col_en", "field_en", "n_samples", "partial_correlation", "95%CI", "p_value", "q_value"]]
partial_corr_df_real_final.columns = ["Variables", "Category Field", "n", "Partial r", "95%CI", "p-value", "q-value (FDR)"]

# display significant variables
print("Significant variables after FDR correction (real variables):")
display(partial_corr_df_real_final)

# %% [code]
# plot identified real variables
plot_sort_df_real = partial_corr_df_real_final_.copy()
plot_sort_df_real = plot_sort_df_real.sort_values(by="abs_partial_correlation", ascending=False)
plot_sort_df_col_real = list(plot_sort_df_real["col_en"].values)
plot_sort_df_var_real = list(plot_sort_df_real["variable"].values)

# set plot style
plt.style.use(["ggplot"])

# plotting
plt.subplots(figsize=(20,15), nrows=4, ncols=6)
for real_col, real_var in zip(plot_sort_df_col_real, plot_sort_df_var_real):

    # adjust title position for specific variables for visualization
    if real_col == 'Mean walking speed (segments ≥ 20 m)':
        col_fix = 'Mean walking speed\n(segments ≥ 20 m)'
        title_y = 1
    elif real_col == 'ACOT2 (SSL-RNA, RPM correction)':
        col_fix = 'ACOT2\n(SSL-RNA, RPM correction)'
        title_y = 1
    elif real_col == 'Mean walking speed (smartphone app.)':
        col_fix = 'Mean walking speed\n(smartphone app.)'
        title_y = 1
    elif real_col == 'Cadence (step frequency) (AVM method)':
        col_fix = 'Cadence (step frequency)\n(AVM method)'
        title_y = 1
    elif real_col == 'KRT79 (SSL-RNA, RPM correction)':
        col_fix = 'KRT79\n(SSL-RNA, RPM correction)'
        title_y = 1
    elif real_col == 'Preferred walking speed (pressure sensor)':
        col_fix = 'Preferred walking speed\n(pressure sensor)'
        title_y = 1
    elif real_col == 'Preferred walking speed (AVM method)':
        col_fix = 'Preferred walking speed\n(AVM method)'
        title_y = 1
    elif real_col == 'Left stance phase (AVM method)':
        col_fix = 'Left stance phase\n(AVM method)'
        title_y = 1
    else:
        col_fix = real_col
        title_y = 1.05

    plt.subplot(4, 6, plot_sort_df_col_real.index(real_col)+1)
    sns.regplot(data=real_df, x=real_var, y="AAAUB", scatter_kws={"s":8, "alpha":0.5}, color="navy", line_kws={"lw":1})
    plt.title(col_fix, fontsize=16.5, fontname='Arial', y=title_y)
    plt.xlabel(col_fix, fontname='Arial', fontdict={'size':14})
    plt.ylabel("Neurocognition Index", fontname='Arial', fontdict={'size':14})
    plt.xticks(fontsize=12)
    plt.yticks(fontsize=12)

plt.tight_layout()
plt.savefig("../Fig2.png", dpi=600)

# %% [markdown]
### Partial Correlation Analysis (Positive Variables)
This section performs partial correlation analysis for the positive variables.

- The procedure is similar to the analysis for real variables.
- Results are adjusted for multiple comparisons using FDR correction.

# %% [code]
# set FDR correction threshold
FDR_value = 0.1

# partial correlation analysis in positive variables
positive_df = css_data_over40[positive_var_list + ["AAAUB", "AAAAI", "AAAAJ", "AADWN"]] # add NCI score and demografic variables

# set empty list to store results
partial_corr_list_positive = []
partial_corr_abs_list_positive = []
partial_p_value_list_positive = []
partial_corr_95ci_list_positive = []
partial_corr_n_list_positive = []
partial_col_jp_list_positive = []
partial_field_list_positive = []

# conduct partial correlation analysis
for positive_var in positive_var_list:
    corr_target_df_positive = positive_df[[positive_var, "AAAUB", "AAAAI", "AAAAJ", "AADWN"]].dropna(axis=0)
    partial_corr_positive = pg.partial_corr(data=corr_target_df_positive, x="AAAUB", y=positive_var, covar=["AAAAI", "AAAAJ", "AADWN"], method="spearman")       
    
    corr_positive = partial_corr_positive["r"].values[0]
    corr_abs_positive = abs(corr_positive)
    p_value_positive = partial_corr_positive["p-val"].values[0]
    ci95_positive = partial_corr_positive["CI95%"].values[0]
    n_samples_positive = partial_corr_positive["n"].values[0]

    partial_corr_list_positive.append(corr_positive)
    partial_corr_abs_list_positive.append(corr_abs_positive)
    partial_p_value_list_positive.append(p_value_positive)
    partial_corr_95ci_list_positive.append(ci95_positive)
    partial_corr_n_list_positive.append(n_samples_positive)
    partial_col_jp_list_positive.append(col_jp_dict[positive_var])
    partial_field_list_positive.append(col_jp_field_dict[positive_var])

partial_corr_df_positive = pd.DataFrame({"variable": positive_var_list, "partial_correlation": partial_corr_list_positive, "abs_partial_correlation": partial_corr_abs_list_positive, 
                                         "p_value": partial_p_value_list_positive, "95%CI": partial_corr_95ci_list_positive, "n_samples":partial_corr_n_list_positive,
                                         "col_jp": partial_col_jp_list_positive, "field": partial_field_list_positive})
partial_corr_df_positive_sort = partial_corr_df_positive.sort_values("p_value", ascending=True)
print("All variables partial correlation results (positive variables):")
display(partial_corr_df_positive_sort)

# FDR correction using Benjamini-Hochberg method
fdr_corr_positive = pg.multicomp(pvals=partial_corr_df_positive_sort["p_value"].values, alpha=FDR_value, method="fdr_bh")
partial_corr_df_positive_sort_final2 = partial_corr_df_positive_sort.copy()
partial_corr_df_positive_sort_final2["q_value"] = fdr_corr_positive[1]
partial_corr_df_positive_sort_final2_sig = partial_corr_df_positive_sort_final2[partial_corr_df_positive_sort_final2["q_value"]<FDR_value]
partial_corr_df_positive_sort_final2_sig_sort = partial_corr_df_positive_sort_final2_sig.sort_values(by="abs_partial_correlation", ascending=False)

# final adjustment for display
partial_corr_df_positive_final_ = partial_corr_df_positive_sort_final2_sig_sort.copy().reset_index(drop=True)
partial_corr_df_positive_final_["field_en"] = partial_corr_df_positive_final_["field"].map(category_dict)
partial_corr_df_positive_final_["col_en"] = partial_corr_df_positive_final_["col_jp"].map(attribute_dict)

partial_corr_df_positive_final = partial_corr_df_positive_final_[["col_en", "field_en", "n_samples", "partial_correlation", "95%CI", "p_value", "q_value"]]
partial_corr_df_positive_final.columns = ["Variables", "Category Field", "n", "Partial r", "95%CI", "p-value", "q-value (FDR)"]

# display significant variables
print("Significant variables after FDR correction (positive variables):")
display(partial_corr_df_positive_final)

# %% [markdown]
### Partial Correlation Analysis (Ordered Categorical Variables)
This section performs partial correlation analysis for the ordered categorical variables.

- The procedure is similar to the analysis for real variables.
- Results are adjusted for multiple comparisons using FDR correction.

# %% [code]
# set FDR correction threshold
FDR_value = 0.1

# partial correlation analysis in ordered categorical variables
ordinal_df = css_data_over40[ordinal_var_list + ["AAAUB", "AAAAI", "AAAAJ", "AADWN"]] # add NCI score and demografic variables

# set empty list to store results
partial_corr_list_ordinal = []
partial_corr_abs_list_ordinal = []
partial_p_value_list_ordinal = []
partial_corr_95ci_list_ordinal = []
partial_corr_n_list_ordinal = []
partial_col_jp_list_ordinal = []
partial_field_list_ordinal = []

# conduct partial correlation analysis
for oridinal_val in ordinal_var_list:
    
    corr_target_df_ordinal = ordinal_df[[oridinal_val, "AAAUB", "AAAAI", "AAAAJ", "AADWN"]].dropna(axis=0)
    partial_corr_ordinal = pg.partial_corr(data=corr_target_df_ordinal, x="AAAUB", y=oridinal_val, covar=["AAAAI", "AAAAJ", "AADWN"], method="spearman")       
    
    corr_ordinal = partial_corr_ordinal["r"].values[0]
    corr_abs_ordinal = abs(corr_ordinal)
    p_value_ordinal = partial_corr_ordinal["p-val"].values[0]
    ci95_ordinal = partial_corr_ordinal["CI95%"].values[0]
    n_samples_ordinal = partial_corr_ordinal["n"].values[0]

    partial_corr_list_ordinal.append(corr_ordinal)
    partial_corr_abs_list_ordinal.append(corr_abs_ordinal)
    partial_p_value_list_ordinal.append(p_value_ordinal)
    partial_corr_95ci_list_ordinal.append(ci95_ordinal)
    partial_corr_n_list_ordinal.append(n_samples_ordinal)
    partial_col_jp_list_ordinal.append(col_jp_dict[oridinal_val])
    partial_field_list_ordinal.append(col_jp_field_dict[oridinal_val])

partial_corr_df_ordinal = pd.DataFrame({"variable": ordinal_var_list, "partial_correlation": partial_corr_list_ordinal, "abs_partial_correlation": partial_corr_abs_list_ordinal, 
                                        "p_value": partial_p_value_list_ordinal, "95%CI": partial_corr_95ci_list_ordinal, "n_samples":partial_corr_n_list_ordinal,
                                        "col_jp": partial_col_jp_list_ordinal, "field": partial_field_list_ordinal})

partial_corr_df_ordinal_sort = partial_corr_df_ordinal.sort_values("p_value", ascending=True)
print("All variables partial correlation results (ordered categorical variables):")
display(partial_corr_df_ordinal_sort)

# FDR correction using Benjamini-Hochberg method
fdr_corr_ordinal = pg.multicomp(pvals=partial_corr_df_ordinal_sort["p_value"].values, alpha=FDR_value, method="fdr_bh")
partial_corr_df_ordinal_sort_final2 = partial_corr_df_ordinal_sort.copy()
partial_corr_df_ordinal_sort_final2["q_value"] = fdr_corr_ordinal[1]
partial_corr_df_ordinal_sort_final2_sig = partial_corr_df_ordinal_sort_final2[partial_corr_df_ordinal_sort_final2["q_value"]<FDR_value]
partial_corr_df_ordinal_sort_final2_sig_sort = partial_corr_df_ordinal_sort_final2_sig.sort_values(by="abs_partial_correlation", ascending=False)

# final adjustment for display
partial_corr_df_ordinal_final_ = partial_corr_df_ordinal_sort_final2_sig_sort.copy().reset_index(drop=True)
partial_corr_df_ordinal_final_["field_en"] = partial_corr_df_ordinal_final_["field"].map(category_dict)
partial_corr_df_ordinal_final_["col_en"] = partial_corr_df_ordinal_final_["col_jp"].map(attribute_dict)

partial_corr_df_ordinal_final = partial_corr_df_ordinal_final_[["col_en", "field_en", "n_samples", "partial_correlation", "95%CI", "p_value", "q_value"]]
partial_corr_df_ordinal_final.columns = ["Variables", "Category Field", "n", "Partial r", "95%CI", "p-value", "q-value (FDR)"]

# display significant variables
print("Significant variables after FDR correction (ordered categorical variables):")
display(partial_corr_df_ordinal_final)

# %% [markdown]
### Analysis of Covariance (ANCOVA) for the Categorical Variables (Table3 and Fig3)
This section performs ANCOVA to analyze the relationship between the categorical variables and the NCI score (`AAAUB`).

- Covariates: Sex (`AAAAI`), age (`AAAAJ`), and years of education (`AADWN`).
- Procedure:
  1. Test for interaction effects between covariates and categorical variables.
  2. Check homogeneity of variance using Levene's tests.
  3. Conduct ANCOVA for variables that pass the above checks.
- FDR correction: Adjusts p-values to q-values for multiple comparisons using the Benjamini-Hochberg method.
- Visualization: Significant variables are plotted using box plots and strip plots.

# %% [code]
# set FDR correction threshold
FDR_value = 0.1

# create dataframe for categorical variable analysis
categorical_df = css_data_over40[categorical_var_list + ["AAAUB", "AAAAJ", "AADWN"]].reset_index(drop=True) # add NCI score and covariates

# set categorical variable list excluding covariates
categorical_var_list2 = categorical_var_list.copy()
categorical_var_list2.remove("AAAAI") # covariable

# set empty list to store results
categorical_var_list3 = []
significant_slope_var_list = []
significant_residual_var_list = []

partial_f_value_list_cat = []
partial_p_value_list_cat = []
partial_ss_list_cat = []
partial_df_list_cat = []
partial_eta_list_cat = []
partial_n_list_cat = []
partial_col_jp_list_cat = []
partial_field_list_cat = []

for categorical_var in categorical_var_list2:

    if categorical_var == "AAAAI":
        pass

    else:
        corr_target_df = categorical_df[[categorical_var, "AAAUB", "AAAAI", "AAAAJ", "AADWN"]].dropna(axis=0).reset_index(drop=True)
        selective = list(corr_target_df[categorical_var].value_counts().index)

        # scaling for continuous variables
        scaler = StandardScaler()
        corr_target_df_scl = pd.DataFrame(scaler.fit_transform(corr_target_df))
        corr_target_df_scl.columns = corr_target_df.columns
        corr_target_df_scl[categorical_var] = corr_target_df[categorical_var] # categorical, not scaling
        corr_target_df_scl["AAAAI"] = corr_target_df["AAAAI"] # categorical, not scaling

        # check and pass single level variables
        if len(selective)<2:
            print(f"Warning: {col_jp_dict[categorical_var]} has only {len(selective)} levels.")
            continue

        else:
            # check interaction effect
            model_int = smf.ols(f'AAAUB ~ (C(AAAAI) + AAAAJ + AADWN) * C({categorical_var})', data=corr_target_df_scl).fit()
            model_noint = smf.ols(f'AAAUB ~ C(AAAAI) + AAAAJ + AADWN + C({categorical_var})', data=corr_target_df_scl).fit()
            model_pval = anova_lm(model_noint, model_int)["Pr(>F)"][1]

            # pass significant interaction effect variables
            if model_pval < 0.05:
                significant_slope_var_list.append(col_jp_dict[categorical_var])

                partial_f_value_list_cat.append("ex")
                partial_p_value_list_cat.append("ex")
                partial_eta_list_cat.append("ex")
                partial_ss_list_cat.append("ex")
                partial_df_list_cat.append("ex")
                partial_n_list_cat.append("ex")

                partial_col_jp_list_cat.append(col_jp_dict[categorical_var])
                partial_field_list_cat.append(col_jp_field_dict[categorical_var])
                categorical_var_list3.append(categorical_var)

            else:
                # check homogeneity of variance by Levene test
                groups = [model_noint.resid[corr_target_df_scl[categorical_var]==lvl] for lvl in corr_target_df_scl[categorical_var].unique()]
                stat, lev_p = levene(*groups, center='median')

                if lev_p < 0.05:
                    significant_residual_var_list.append(col_jp_dict[categorical_var])

                    partial_f_value_list_cat.append("ex")
                    partial_p_value_list_cat.append("ex")
                    partial_eta_list_cat.append("ex")
                    partial_ss_list_cat.append("ex")
                    partial_df_list_cat.append("ex")
                    partial_n_list_cat.append("ex")

                    partial_col_jp_list_cat.append(col_jp_dict[categorical_var])
                    partial_field_list_cat.append(col_jp_field_dict[categorical_var])
                    categorical_var_list3.append(categorical_var)

                else:
                    # finally, conduct ANCOVA
                    ancova = pg.ancova(data=corr_target_df_scl, dv="AAAUB", between=categorical_var, covar=["AAAAI", "AAAAJ", "AADWN"], effsize="np2")

                    f_value = ancova["F"].tolist()[0]
                    p_value = ancova["p-unc"].tolist()[0]
                    partial_eta = ancova["np2"].tolist()[0]
                    sum_square = ancova["SS"].tolist()[0]
                    degrees_of_freedom = ancova["DF"].tolist()[0]
                    n_samples = len(corr_target_df)

                    partial_f_value_list_cat.append(f_value)
                    partial_p_value_list_cat.append(p_value)
                    partial_eta_list_cat.append(partial_eta)
                    partial_ss_list_cat.append(sum_square)
                    partial_df_list_cat.append(degrees_of_freedom)
                    partial_n_list_cat.append(n_samples)

                    partial_col_jp_list_cat.append(col_jp_dict[categorical_var])
                    partial_field_list_cat.append(col_jp_field_dict[categorical_var])
                    categorical_var_list3.append(categorical_var)

partial_diff_df_cat_ = pd.DataFrame({"variable":categorical_var_list3, 
                                     "partial_eta":partial_eta_list_cat, 
                                     "f_value":partial_f_value_list_cat, 
                                     "p_value": partial_p_value_list_cat,
                                     "sum_square":partial_ss_list_cat,
                                     "degree of freedom":partial_df_list_cat,
                                     "n_samples":partial_n_list_cat,
                                     "col_jp":partial_col_jp_list_cat,
                                     "field": partial_field_list_cat
                                     })

# final adjustment for display
partial_diff_df_cat = partial_diff_df_cat_[partial_diff_df_cat_["p_value"]!="ex"].reset_index(drop=True)
partial_diff_df_cat_out = partial_diff_df_cat[partial_diff_df_cat["p_value"]!="ex"].reset_index(drop=True)
partial_diff_df_cat_sort = partial_diff_df_cat.sort_values(by="partial_eta", ascending=False)
print("All variables ANCOVA results (categorical variables):")
display(partial_diff_df_cat_sort)

# FDR correction using Benjamini-Hochberg method
fdr_diff_cat = pg.multicomp(pvals=partial_diff_df_cat_sort["p_value"].values.astype("float"), alpha=FDR_value, method="fdr_bh")
partial_diff_df_cat_sort_final2 = partial_diff_df_cat_sort.copy()
partial_diff_df_cat_sort_final2["q_value"] = fdr_diff_cat[1]
partial_diff_df_cat_sort_final2_sig = partial_diff_df_cat_sort_final2[partial_diff_df_cat_sort_final2["q_value"]<FDR_value]

# final adjustment for display
partial_diff_df_cat_final_ = partial_diff_df_cat_sort_final2_sig.copy().reset_index(drop=True)
partial_diff_df_cat_final_["field_en"] = partial_diff_df_cat_final_["field"].map(category_dict)
partial_diff_df_cat_final_["col_en"] = partial_diff_df_cat_final_["col_jp"].map(attribute_dict)

partial_diff_df_cat_final = partial_diff_df_cat_final_[["col_en", "field_en", "n_samples", "degree of freedom", "partial_eta", "f_value", "p_value", "q_value"]]
partial_diff_df_cat_final.columns = ["Variables", "Category Field", "n", "df", "Partial Eta-squared", "F-value", "p-value", "q-value (FDR)"]

# display significant variables
print("Significant variables after FDR correction (categorical variables):")
display(partial_diff_df_cat_final)

# %% [code]
# plot identified categorical variables
plot_sort_df_cat = partial_diff_df_cat_final_.copy()
plot_sort_df_cat_col = list(plot_sort_df_cat["col_en"].values)
plot_sort_df_cat_var = list(plot_sort_df_cat["variable"].values)

# set plot style
plt.style.use(["ggplot"])

# plotting
plt.subplots(figsize=(15,4), nrows=1, ncols=4) # 15,4
for idx, (col, var) in enumerate(zip(plot_sort_df_cat_col, plot_sort_df_cat_var)):

    # transform to integer
    cat_df_fix = categorical_df.copy()
    cat_df_fix[var] = cat_df_fix[var].astype(int)

    plt.subplot(1, 4, idx+1)
    sns.boxplot(data=cat_df_fix, x=var, y="AAAUB", palette=sns.color_palette("Blues"), showfliers=False)
    sns.stripplot(data=cat_df_fix, x=var, y="AAAUB", alpha=0.5, color="navy", size=3, jitter=True)
             
    plt.title(col, fontsize=16, y=title_y, fontname='Arial')
    plt.xlabel(col, fontname='Arial', fontdict={'size':12})
    plt.ylabel("Neurocognition Index", fontname='Arial', fontdict={'size':12})
    plt.xticks(fontsize=10)
    plt.yticks(fontsize=10)

plt.tight_layout()
plt.savefig("../Fig3.png", dpi=600)

# %% [code]
# distribution of significant variables in each category field
print("Distribution of significant variables in each category field:")

# Medical history pneumothorax : "AADTH"
# Dry mouth : "AADMD"
# Jaw pain : "AADLZ"
# Taste impariment : "AAEHO"

# Medical history pneumothorax
print("Medical history pneumothorax = 0 count", len(categorical_df[categorical_df["AADTH"]==0]))
print("Medical history pneumothorax = 1 count", len(categorical_df[categorical_df["AADTH"]==1]))
print("***********************")

# Dry mouth
print("Dry mouth = 1 count", len(categorical_df[categorical_df["AADMD"]==1]))
print("Dry mouth = 2 count", len(categorical_df[categorical_df["AADMD"]==2]))
print("Dry mouth = 3 count", len(categorical_df[categorical_df["AADMD"]==3]))
print("Dry mouth = 4 count", len(categorical_df[categorical_df["AADMD"]==4]))
print("Dry mouth = 5 count", len(categorical_df[categorical_df["AADMD"]==5]))
print("Dry mouth = 6 count", len(categorical_df[categorical_df["AADMD"]==6]))
print("***********************")

# Jaw pain
print("Jaw pain = 1 count", len(categorical_df[categorical_df["AADLZ"]==1]))
print("Jaw pain = 2 count", len(categorical_df[categorical_df["AADLZ"]==2]))
print("Jaw pain = 3 count", len(categorical_df[categorical_df["AADLZ"]==3]))
print("Jaw pain = 4 count", len(categorical_df[categorical_df["AADLZ"]==4]))
print("Jaw pain = 5 count", len(categorical_df[categorical_df["AADLZ"]==5]))
print("Jaw pain = 6 count", len(categorical_df[categorical_df["AADLZ"]==6]))  
print("***********************")

# Taste impariment
print("Taste impariment = 1 count", len(categorical_df[categorical_df["AAEHO"]==1]))
print("Taste impariment = 2 count", len(categorical_df[categorical_df["AAEHO"]==2]))
print("Taste impariment = 3 count", len(categorical_df[categorical_df["AAEHO"]==3]))
print("Taste impariment = 4 count", len(categorical_df[categorical_df["AAEHO"]==4]))
print("Taste impariment = 5 count", len(categorical_df[categorical_df["AAEHO"]==5]))
print("Taste impariment = 6 count", len(categorical_df[categorical_df["AAEHO"]==6]))

# %% [code]
# description of selective in identified categorical variables

"""
'Medical history pneumothorax'
 0. No
 1. Yes

'Dental hygiene questionnaire: dry mouth'
 1. Never
 2. Rarely
 3. Sometimes
 4. Often
 5. Always
 6. Do not know

'Dental hygiene questionnaire: jaw pain'
 1. Never
 2. Rarely
 3. Sometimes
 4. Often
 5. Always
 6. Do not know

'Dental hygiene questionnaire: taste impairment'
 1. Never
 2. Rarely
 3. Sometimes
 4. Often or Always
 6. Do not know
"""

# %% [markdown]
### Check Library Versions
This section verifies the versions of the libraries used in the analysis to ensure reproducibility.

- Libraries: `pingouin`, `scipy`, `statsmodels`
- Python version: Checked using the `!python --version` command.

# %% [code]
# check library version
import pingouin
import scipy
import statsmodels

print("pingouin", pingouin.__version__)
print("SciPy", scipy.__version__)
print("statsmodels", statsmodels.__version__)

!python --version
