# Supplementary material for: Associations between cognitive function and lifestyle factors in healthy Japanese middle-aged and older adults: A cross-sectional study
Source: PLoS One. 2026 May 4;21(5):e0348439. doi: 10.1371/journal.pone.0348439 (PMC13138663; doi:10.1371/journal.pone.0348439)
Supplement: S2 Code — This notebook (.ipynb) contains the code used to reproduce the supplementary analyses reported in the Supporting Information, including sensitivity analyses, robustness checks, and generation of the supplementary figure and tables. (IPYNB) [file pone.0348439.s009.ipynb]

# %% [markdown]
## Supplementary Analysis Notebook

This notebook provides supplementary analyses conducted for the research paper. Each section includes explanations of the methodology, results, and their relevance to the study.

# %% [markdown]
### Import Libraries
This section imports the necessary libraries.

- `numpy` and `pandas`: For data manipulation and analysis.
- `pingouin`: For statistical analysis, including partial correlation and ANCOVA.
- `statsmodels` and `scipy`: For multiple imputation by chained equations (MICE).
- `matplotlib` and `seaborn`: Used for data visualization.
- `vitanaviclient`: Custom library for accessing variable definitions.

# %% [code]
# import library
import matplotlib.pyplot as plt
import numpy as np
import pandas as pd
import pingouin as pg
from scipy.stats import ttest_ind, chi2_contingency
import scipy.stats as stats
import seaborn as sns
import statsmodels.api as sm
import statsmodels.formula.api as smf
import statsmodels.imputation.mice as mice

from vitanaviclient.params import vita_navi_attribute_def_map

# %% [markdown]
### Load and Preprocess Data
This section reads the dataset and performs basic preprocessing.

- Read the dataset snapshot from a CSV file.
- Remove unnecessary columns (`Unnamed: 0` and `AAAAH`).
- Convert the sex column (`AAAAI`) to numeric values (Male: 1, Female: 0).
- Filter the data to include only participants aged 40 or olde by age column (`AAAAJ`).
- Drop rows with missing values in CNSVS Neurocignition Index, NCI score (`AAAUB`).

# %% [code]
# Load dataset (data not provided due to privacy concerns)
# Please contact the data provider for access to the dataset.
css_data = pd.read_csv("../data/240723_css_data.csv").drop(["Unnamed: 0","AAAAH"], axis=1)

# preprocess data
css_data["AAAAI"] = css_data["AAAAI"].map({"M": 1, "F": 0}) # fix gender
css_data_over40_ = css_data[css_data["AAAAJ"]>=40] # select age over 40
css_data_over40 = css_data_over40_.dropna(subset=["AAAUB"]).reset_index(drop=True) # drop missing outcome

# %% [markdown]
### Set Variables
This section defines the variables used in the analysis.

- `cognitrax_scl` and `cognitrax_raw`: Lists of scaled and raw CNSVS variables.
- `cognitrax_main` and `cognitrax_main_jp`: The main CNSVS domain variables and its Japanese translations.
- `col_jp_dict` and `attribute_dict`: Dictionaries for mapping variable names from Japanese to English.
- `category_dict`: Dictionary for mapping category field names from Japanese to English.
- `attribute_dict`: Dictionary for mapping identified variable names in this paper from Japanese to English (Added after predefined analysis for visualization).

# %% [code]
# Set CNSVS variables
# AAAUB:NCI Score, outcome variable

# scaled CNSVS variables
cognitrax_scl1 = ["AAAUB", "AAAUD", "AAAUF", "AAAUH", "AAAUJ", "AAAUL", "AAAUN", "AAAUP", "AAAUR", "AAAUT", "AAAUV", "AAAUX"] 
cognitrax_scl2 = ["AAAUZ", "AAAVB", "AAAVD", "AAAVF", "AAAVH", "AAAVJ", "AAAVL", "AAAVN", "AAAVP", "AAAVR", "AAAVT", "AAAVV", 
                  "AAAVX", "AAAVZ", "AAAWB", "AAAWD", "AAAWF", "AAAWH", "AAAWJ", "AAAWL", "AAAWN", "AAAWP", "AAAWR"]

# raw CNSVS variables
cognitrax_raw1 = ["AAAUC", "AAAUE", "AAAUG", "AAAUI", "AAAUK", "AAAUM", "AAAUO", "AAAUQ", "AAAUS", "AAAUU", "AAAUW"]
cognitrax_raw2 = ["AAAUY", "AAAVA", "AAAVC", "AAAVE", "AAAVG", "AAAVI", "AAAVK", "AAAVM", "AAAVO", "AAAVQ", "AAAVS", "AAAVU",
                  "AAAVW", "AAAVY", "AAAWA", "AAAWC", "AAAWE", "AAAWG", "AAAWI", "AAAWK", "AAAWM", "AAAWO", "AAAWQ"]

cognitrax_scl = cognitrax_scl1 + cognitrax_scl2
cognitrax_raw = cognitrax_raw1 + cognitrax_raw2
cognitrax_all = cognitrax_scl + cognitrax_raw

# set CNSVS domain variables for analysis
cognitrax_main = ["AAAUD", "AAAUJ", "AAAUL", "AAAUN", "AAAUP", "AAAUB"]
cognitrax_main_jp = ["総合記憶力", "認知機能速度", "反応時間", "総合注意力", "認知柔軟性", "神経認知インデックス"]
cognitrax_main_en = ["Composite Memory", "Psychomotor Speed", "Reaction Time", "Complex Attention", "Cognitive Flexibility", "Neurocognition Index"]

# %% [code]
# set variable and category field exchange dict
col_jp_dict = dict()
for k, v in vita_navi_attribute_def_map.items():
    col_jp_dict[k] = v["attributeNameJp"]

col_jp_field_dict = dict()
for k, v in vita_navi_attribute_def_map.items():
    col_jp_field_dict[k] = v["categoryField"]

# %% [code]
# set variable and category field exchange dict for paper
category_jp = [
    "血管機能","栄養素","認知機能","肝機能","腎機能","血液一般","糖代謝機能","ホルモン","ストレス・疲労",
    "体組成・体格","バイタル","女性の健康","スキンケア・ヘアケア","運動機能","免疫・衛生習慣","生活習慣",
    "睡眠","体質・性格","体臭","排泄機能","健康意識","口腔","生産性・プレゼンティズム","デモグラフィック",
    "既往歴・服薬（アンケート、レセプト発行回数）","介護","バイオマーカー","歩行特徴","その他の分野","医療行為（レセプト発行回数）",
]

category_en = [
    "Vascular function","Nutrient","Cognitive function","Liver function","Renal function","Blood in general",
    "Sugar metabolism function","hormone","Stress / fatigue","Body composition / physique","Vital","Women's health",
    "Skin care / hair care","Motor function","Immunity / hygiene hazy","Lifestyle","sleep","Constitution / personality",
    "body odor","Excretion function","Health awareness","Oral cavity","Productivity / presentism","Demographic",
    "History / medication (questionnaire, number of reception issued)","nursing care","Biomarker","Walking characteristics",
    "Other fields","Medical acts (number of reception issued)",
]

# category dict
category_dict = dict()
for jp, en in zip(category_jp, category_en):
    category_dict[jp] = en

# attribute dict
attribute_dict = {
    "L-tb": "L-tb",
    "右両脚支持期": "Right double support phase",
    "左両脚支持期": "Left double support phase",
    "20m基準歩行を満たした平均歩行速度": "Mean walking speed (segments ≥ 20 m)",
    "右立脚期": "Right stance phase",
    "ACOT2_RPM補正": "ACOT2 (SSL-RNA, RPM correction)",
    "左立脚期": "Left stance phase",
    "歩行速度(スマートフォンアプリ)": "Mean walking speed (smartphone app.)",
    "膝痛スコア": "Knee pain score",
    "右相対立脚期": "Right relative stance phase",
    "右相対遊脚期": "Right relative swing phase",
    "ケイデンス(歩行ピッチ)(AVM方式)": "Cadence (step frequency) (AVM method)",
    "KRT79_RPM補正": "KRT79 (SSL-RNA, RPM correction)",
    "日常生活力(ADL)": "ADLs",
    "通常歩行速度(圧力センサ)": "Preferred walking speed (pressure sensor)",
    "歩行速度(AVM方式)": "Preferred walking speed (AVM method)",
    "L-ABI": "L-ABI",
    "左握力": "Left grip strength",
    "右歩行周期": "Right gait cycle",
    "ケイデンス(歩行ピッチ)": "Cadence (step frequency)",
    "左立脚期(AVM方式)": "Left stance phase (AVM method)",
    "歩行スピード年齢": "Gait-derived age",
    "左歩行周期": "Left gait cycle",
    "右握力": "Right grip strength",
    "既往歴_気胸": "Medical history pneumothorax",
    "歯科衛生質問票_最近のお口まわりの状態(2~3ヶ月前くらいから)や生活習慣について_16.口が渇く": "Dry mouth",
    "歯科衛生質問票_最近のお口まわりの状態(2~3ヶ月前くらいから)や生活習慣について_18.味がわかりにくい _選択候補再定義": "Taste impairment",
    "歯科衛生質問票_最近のお口まわりの状態(2~3ヶ月前くらいから)や生活習慣について_12.あごの痛み": "Jaw pain",
}

# %% [markdown]
### Check Variable Types
This section categorizes variables into different types based on their data type.

- `real`: Continuous variables.
- `positive`: Positive-only variables.
- `count`: Count variables.
- `categorical`: Categorical variables.
- `orderedCategorical`: Ordered categorical variables.
- `no_var_list`: Variables that could not be categorized.

# %% [code]
# check variable types
real_var_list = []
positive_var_list = []
count_var_list = []
categorical_var_list =[]
ordinal_var_list = []
no_var_list1 = []
no_var_list2 = []

for col in list(css_data_over40.drop(cognitrax_all, axis=1).columns): # remove CNSVS related columns

    try:
        target_var_type = vita_navi_attribute_def_map[col]["dataType"]

        if target_var_type == "real":
            real_var_list.append(col)
        elif target_var_type == "positive":
            positive_var_list.append(col)
        elif target_var_type == "count":
            count_var_list.append(col)
        elif target_var_type == "categorical":
            categorical_var_list.append(col)
        elif target_var_type == "orderedCategorical":
            ordinal_var_list.append(col)
        else:
            no_var_list1.append(col)
            
    except:
        no_var_list2.append(col)

print("real", len(real_var_list))
print("positive", len(positive_var_list))
print("count", len(count_var_list))
print("categorical", len(categorical_var_list))
print("ordered categorical", len(ordinal_var_list))
print("error1", len(no_var_list1))
print("error2", len(no_var_list2))
print("total variables", len(real_var_list)+len(positive_var_list)+len(count_var_list)+len(categorical_var_list)+len(ordinal_var_list)+len(no_var_list1)+len(no_var_list2))

# %% [markdown]
### Partial Correlation Analysis with Global FDR Correction (S3 Table)
This section presents a partial correlation analysis between all continuous variables and the NCI score (`AAAUB`).  
The analysis follows the same methodology as the original, with the key difference being the p-value correction method, which integrates real, positive, and ordered categorical variables.

- Covariates: Sex (`AAAAI`), age (`AAAAJ`), and years of education (`AADWN`).
- Method: Spearman's rank correlation using the `pingouin` library.
- FDR Correction: Adjusts p-values to q-values for multiple comparisons using the Benjamini-Hochberg method across real, positive, and ordered categorical variables.

# %% [code]
# set FDR value
FDR_value = 0.1

# global partial correlation analysis in real, positive, and ordinal variables
whole_var_list = real_var_list + positive_var_list + ordinal_var_list
whole_df = css_data_over40[whole_var_list + ["AAAUB", "AAAAI"]] # add NCI score and gender (because CNSVS related variables are removed)
whole_var_list2 = whole_var_list.copy()
whole_var_list2.remove("AAAAJ") # covariate
whole_var_list2.remove("AADWN") # covariate

partial_corr_list_whole = []
partial_corr_abs_list_whole = []
partial_p_value_list_whole = []
partial_corr_95ci_list_whole = []
partial_corr_n_list_whole = []
partial_col_jp_list_whole = []
partial_field_list_whole = []

for whole_var in whole_var_list:
    if whole_var == "AAAAJ":
        pass
    elif whole_var == "AADWN":
        pass
    
    else: 
        corr_target_df_whole = whole_df[[whole_var, "AAAUB", "AAAAI", "AAAAJ", "AADWN"]].dropna(axis=0)
        partial_corr_whole = pg.partial_corr(data=corr_target_df_whole, x="AAAUB", y=whole_var, covar=["AAAAI", "AAAAJ", "AADWN"], method="spearman")       
       
        corr_whole = partial_corr_whole["r"].values[0]
        corr_abs_whole = abs(corr_whole)
        p_value = partial_corr_whole["p-val"].values[0]
        ci95 = partial_corr_whole["CI95%"].values[0]
        n_samples = partial_corr_whole["n"].values[0]

        partial_corr_list_whole.append(corr_whole)
        partial_corr_abs_list_whole.append(corr_abs_whole)
        partial_p_value_list_whole.append(p_value)
        partial_corr_95ci_list_whole.append(ci95)
        partial_corr_n_list_whole.append(n_samples)
        partial_col_jp_list_whole.append(col_jp_dict[whole_var])
        partial_field_list_whole.append(col_jp_field_dict[whole_var])

partial_corr_df_whole = pd.DataFrame({"variable": whole_var_list2, "partial_correlation": partial_corr_list_whole, "abs_partial_correlation": partial_corr_abs_list_whole, 
                                      "p_value": partial_p_value_list_whole, "95%CI": partial_corr_95ci_list_whole, "n_samples":partial_corr_n_list_whole,
                                      "col_jp": partial_col_jp_list_whole, "field": partial_field_list_whole})
partial_corr_df_whole_sort = partial_corr_df_whole.sort_values("p_value", ascending=True)
print("All variables partial correlation results (whole variables):")
display(partial_corr_df_whole_sort)

# FDR correction by pingouin
fdr_corr_whole = pg.multicomp(pvals=partial_corr_df_whole_sort["p_value"].values, alpha=FDR_value, method="fdr_bh")
partial_corr_df_whole_sort_final2 = partial_corr_df_whole_sort.copy()
partial_corr_df_whole_sort_final2["q_value"] = fdr_corr_whole[1]
partial_corr_df_whole_sort_final2_sig = partial_corr_df_whole_sort_final2[partial_corr_df_whole_sort_final2["q_value"]<FDR_value]
partial_corr_df_whole_sort_final2_sig_sort = partial_corr_df_whole_sort_final2_sig.sort_values(by="abs_partial_correlation", ascending=False)

# final adjustment for display
partial_corr_df_whole_final_ = partial_corr_df_whole_sort_final2_sig_sort.copy().reset_index(drop=True)
partial_corr_df_whole_final_["field_en"] = partial_corr_df_whole_final_["field"].map(category_dict)
partial_corr_df_whole_final_["col_en"] = partial_corr_df_whole_final_["col_jp"].map(attribute_dict)

partial_corr_df_whole_final = partial_corr_df_whole_final_[["col_en", "field_en", "n_samples", "partial_correlation", "95%CI", "p_value", "q_value"]]
partial_corr_df_whole_final.columns = ["Variables", "Category Field", "n", "Partial r", "95%CI", "p-value", "q-value (FDR)"]

# display significant variables
print("Significant variables after FDR correction (whole variables):")
display(partial_corr_df_whole_final)

# %% [markdown]
### Checking differences between complete-case and incomplete-case groups (S5 Table)
This section examines the differences between complete-case and incomplete-case groups for variables with high missing rates.
- Target Variables: Variables with high missing rates (over 10%).
  - `AAEAH` : Mean walking speed (segments ≥ 20 m)
  - `AAEYE` : ACOT2 (SSL-RNA, RPM correction)
  - `AAEAC` : Mean walking speed (smartphone app.)
  - `AAEYD` : KRT79 (SSL-RNA, RPM correction)  
- Demographic and outcome variables: Key demographic and outcome variables analyzed.
  - `AAAAI` : Sex
  - `AAAAJ` : Age
  - `AADWN` : Years of education
  - `AAAUB` : NCI score
- Methods:
  - Chi-squared test: For categorical variables (sex).
  - Welchi's t-tests: For continuous variables (age, years of education, and NCI score).

# %% [code]
# identified variables with high missing rates
real_id_var_with_miss = ['AAEAH', 'AAEYE', 'AAEAC', 'AAEYD']

# set demographic variables for analysis
demographic_vars =  ["AAAAI", "AAAAJ", "AADWN", "AAAUB"]
demographic_vars2 =  ["AAAAI", "AAAAJ", "AADWN", "AAAUB", "AAAAM", "AADGZ", "AAAEB", "AADGY"]

# %% [code]
# check missing pattern by statistical test for independent variables with high missing rates

# set empty lists to store results
sample_number = []
missing_number = []
missing_percentage = []

no_male_count = []
no_female_count = []
no_mean_age = []
no_mean_edu = []
no_mean_cogni = []

miss_male_count = []
miss_female_count = []
miss_mean_age = []
miss_mean_edu = []
miss_mean_cogni = []

for real_var_with_miss in real_id_var_with_miss:
    total_count = len(css_data_over40)
    sample_count  = len(css_data_over40[real_var_with_miss].dropna())
    missing_count = css_data_over40[real_var_with_miss].isnull().sum()
    missing_ratio = (missing_count / total_count) * 100

    no_miss_df = css_data_over40[[real_var_with_miss] + demographic_vars].dropna()
    miss_df_ = css_data_over40[[real_var_with_miss] + demographic_vars]
    miss_df = miss_df_[miss_df_[real_var_with_miss].isnull()]

    sample_number.append(sample_count)
    missing_number.append(missing_count)
    missing_percentage.append(missing_ratio)

    assert len(miss_df) + len(no_miss_df) == total_count

    # execute statistical test
    print(f"Statistical test results for missingness in variable: {real_var_with_miss} ({attribute_dict[col_jp_dict[real_var_with_miss]]})")

    # chi2 test for sex
    chi2 = chi2_contingency(pd.crosstab(css_data_over40[real_var_with_miss].isnull(), css_data_over40["AAAAI"]))
    chi_stat, p_val = chi2.statistic, chi2.pvalue
    print(f"chi2-test for sex: chi2-statistic = {chi_stat}, p-value = {p_val}")

    # t-test for age, education, cognition
    t_stat, p_val = ttest_ind(miss_df["AAAAJ"], no_miss_df["AAAAJ"], equal_var=False)
    print(f"t-test for age: t-statistic = {t_stat}, p-value = {p_val}")

    t_stat, p_val = ttest_ind(miss_df["AADWN"], no_miss_df["AADWN"], equal_var=False)
    print(f"t-test for education: t-statistic = {t_stat}, p-value = {p_val}")

    t_stat, p_val = ttest_ind(miss_df["AAAUB"], no_miss_df["AAAUB"], equal_var=False)
    print(f"t-test for cognition: t-statistic = {t_stat}, p-value = {p_val}")

    print("--------------------------------------------------")

    # calculate descriptive statistics of each group
    no_male_count_val = no_miss_df["AAAAI"].value_counts()[0]
    no_female_count_val = no_miss_df["AAAAI"].value_counts()[1]
    no_mean_age_val = no_miss_df["AAAAJ"].mean()
    no_mean_edu_val = no_miss_df["AADWN"].mean()
    no_mean_cogni_val = no_miss_df["AAAUB"].mean()

    miss_male_count_val = miss_df["AAAAI"].value_counts()[0]
    miss_female_count_val = miss_df["AAAAI"].value_counts()[1]
    miss_mean_age_val = miss_df["AAAAJ"].mean()
    miss_mean_edu_val = miss_df["AADWN"].mean()
    miss_mean_cogni_val = miss_df["AAAUB"].mean()

    # append to list
    no_male_count.append(no_male_count_val)
    no_female_count.append(no_female_count_val)
    no_mean_age.append(no_mean_age_val)
    no_mean_edu.append(no_mean_edu_val)
    no_mean_cogni.append(no_mean_cogni_val)

    miss_male_count.append(miss_male_count_val)
    miss_female_count.append(miss_female_count_val)
    miss_mean_age.append(miss_mean_age_val)
    miss_mean_edu.append(miss_mean_edu_val)
    miss_mean_cogni.append(miss_mean_cogni_val)


# summary dataframe
summary_df = pd.DataFrame({
    "variable": real_id_var_with_miss,
    "sample_number": sample_number,
    "missing_number": missing_number,
    "missing_percentage": missing_percentage,
    "no_male_count": no_male_count,
    "no_female_count": no_female_count,
    "miss_male_count": miss_male_count,
    "miss_female_count": miss_female_count,
    "no_mean_age": no_mean_age,
    "miss_mean_age": miss_mean_age,
    "no_mean_education": no_mean_edu,
    "miss_mean_education": miss_mean_edu,
    "no_mean_cognition": no_mean_cogni,
    "miss_mean_cognition": miss_mean_cogni})

print("Missing data pattern summary for major demographic variables: ")
display(summary_df)

# %% [markdown]
### Multiple Imputation by Chained Equations (MICE) and Re-Analysis of Partial Correlation (S6 Table)

This section outlines the multiple imputation process for variables with high missing rates (>10%).  
The same partial correlation analysis was conducted on the pooled dataset using Rubin's rule to evaluate the robustness of the original analysis.
- Target Variables: Variables with high missing rates (>10%).
  - `AAEAH`: Mean walking speed (segments ≥ 20 m)
  - `AAEYE`: ACOT2 (SSL-RNA, RPM correction)
  - `AAEAC`: Mean walking speed (smartphone app)
  - `AAEYD`: KRT79 (SSL-RNA, RPM correction)
- Predictor Variables: These include key demographic and outcome variables, as well as the three variables most strongly correlated with each target variable.
  - `AAAAI`: Sex
  - `AAAAJ`: Age
  - `AAAAM`: BMI
  - `AADWN`: Years of education
  - `AADGZ`: Smoking status
  - `AAAEB`: Drinking frequency
  - `AADGY`: Exercise frequency
  - `AAAUB`: NCI score
- Method:
  - Perform 30 imputations using the MICE algorithm after 20 burn-in iterations.
  - For imputation, include key demographic and the most strongly correlated variables with each target as predictors.
  - Pool imputation results using Rubin's rule and calculate partial correlation coefficients and p-values.
  - Analyze partial correlations within the real variables same as the original analysis.

# %% [code]
# specify correlated variables for imputation model
corr_df_list = []
for target_col in real_id_var_with_miss:
    col_list = []
    corr_list = []
    for target_col2 in css_data_over40.columns:
        corr = pg.corr(css_data_over40[target_col], css_data_over40[target_col2], method="spearman")["r"].values[0]
        col_list.append(target_col2)
        corr_list.append(corr)

    corr_df = pd.DataFrame({
        "variable": col_list,
        "correlation": corr_list
    })
    corr_df_sorted = corr_df.sort_values("correlation", ascending=False)
    corr_df_list.append(corr_df_sorted)

top_corr_var_list = [
    corr_df_list[0]["variable"].iloc[1:4].tolist(),
    corr_df_list[1]["variable"].iloc[1:4].tolist(),
    corr_df_list[2]["variable"].iloc[1:4].tolist(),
    corr_df_list[3]["variable"].iloc[1:4].tolist(),
]

# %% [code]
# pool partial correlation using Rubin's rule
def pool_partial_corr_rubin(r, n, g, alpha=0.05):
    """
    Pool partial correlation coefficients across multiple imputations
    using Fisher's z transform and Rubin's rules.

    Parameters
    ----------
    r : array-like, shape (M,) or (M, K)
        Partial correlation estimates per imputed dataset.
        M = number of imputations, K = number of variables (optional).
    n : int or array-like, shape (M,) or (M, K)
        Sample size used to compute r in each imputed dataset.
    g : int
        Number of controlled covariates in the partial correlation (e.g., sex, age, education -> g=3).
    alpha : float
        Significance level for CI.

    Returns
    -------
    out : dict with keys
        'r' : pooled r (K,) # back-transformed from pooled z
        'z' : pooled Fisher z (K,)
        'se_z' : sqrt(T) on z-scale (K,)
        'ci_r' : (lower, upper) on r-scale, tuple of arrays length K
        't' : t-statistic on z-scale (K,)
        'df' : degrees of freedom per Rubin (old) (K,)
        'p' : two-sided p-values (K,)
    Notes
    -----
    - Within-imputation variance on z-scale is approximated as 1/(n - g - 3).
    - Degrees of freedom use Rubin's (old) formula:
        df = (M-1) * (1 + Ubar / ((1 + 1/M) * B))^2
      If B ~ 0, df is set to a large number (1e9) and normal approx is used.
    - For many tests, apply FDR to 'p' after pooling.
    """
    
    r = np.array(r, dtype=float)
    if r.ndim == 1:
        r = r[:, None]  # (M, 1)
    M, K = r.shape

    # n to array broadcastable to (M, K)
    if np.isscalar(n):
        n = np.full((M, K), int(n))
    else:
        n = np.array(n)
        if n.ndim == 1:  # (M,)
            n = np.tile(n[:, None], (1, K))
        elif n.shape != (M, K):
            raise ValueError("n must be scalar, (M,), or (M, K).")

    # clamp r to avoid inf atanh
    r = np.clip(r, -0.999999, 0.999999)

    # Fisher z transform
    z = np.arctanh(r)

    # Within-imputation variance on z-scale
    df_com = n - g - 3
    if np.any(df_com <= 0):
        raise ValueError("n - g - 3 must be > 0 for all imputations/variables.")
    U = 1.0 / df_com  # (M, K)

    # Rubin's rules on z-scale
    z_bar = np.nanmean(z, axis=0)  # (K,)
    U_bar = np.nanmean(U, axis=0)  # (K,)
    B = np.nanvar(z, axis=0, ddof=1) # (K,)
    T = U_bar + (1.0 + 1.0/M) * B  # (K,)

    # Degrees of freedom (Rubin-old)
    eps = 1e-15
    df = np.empty(K)
    for k in range(K):
        if B[k] <= eps:
            df[k] = 1e9  # ~infinite, normal approx
        else:
            df[k] = (M - 1) * (1 + U_bar[k] / ((1 + 1.0/M) * B[k]))**2

    se_z = np.sqrt(T) # (K,)
    t_stat = z_bar / se_z  # (K,)

    # p-values
    p = np.empty(K)
    for k in range(K):
        if df[k] > 1e8:  # normal approx
            p[k] = 2 * stats.norm.sf(np.abs(t_stat[k]))
        else:
            p[k] = 2 * stats.t.sf(np.abs(t_stat[k]), df[k])

    # CI on z-scale, then back-transform to r
    ci_low_z = np.empty(K)
    ci_upp_z = np.empty(K)
    for k in range(K):
        if df[k] > 1e8:
            crit = stats.norm.ppf(1 - alpha/2)
        else:
            crit = stats.t.ppf(1 - alpha/2, df[k])
        ci_low_z[k] = z_bar[k] - crit * se_z[k]
        ci_upp_z[k] = z_bar[k] + crit * se_z[k]

    # back-transform to r
    r_pooled = np.tanh(z_bar)
    ci_low_r = np.tanh(ci_low_z)
    ci_upp_r = np.tanh(ci_upp_z)

    return dict(
        r=r_pooled,
        z=z_bar,
        se_z=se_z,
        ci_r=(ci_low_r, ci_upp_r),
        t=t_stat,
        df=df,
        p=p
    )

# %% [code]
# set random seed for reproducibility
np.random.seed(42)

# set empty list to store imputed datasets
imputed_datasets = {}

# mice imputation
for i in range(len(real_id_var_with_miss)):
    target_col = real_id_var_with_miss[i]
    missing_data = css_data_over40[[target_col] + demographic_vars2 + top_corr_var_list[i]]
    print(f"{target_col} imputation")
    print("missing num", missing_data[target_col].isna().sum())

    imp = mice.MICEData(missing_data)
    fml = 'AAAAI + AAAAJ + AADWN + AAAUB + AAAAM + AADGZ + AAAEB + AADGY'
    fml_add = " + ".join(top_corr_var_list[i])
    fml_final = f"{target_col} ~ {fml} + {fml_add}"
    mice_model = mice.MICE(fml_final, sm.OLS, imp)

    # burn-in for 20 iterations
    for _ in range(20):
        imp.update_all()

    # impute 30 times and store completed datasets
    completed_datasets_list = []
    for _ in range(30):
        imp.next_sample()
        imputed_data = imp.data.copy(deep=True)[target_col]
        complete_datasets = css_data_over40.copy()
        complete_datasets[target_col] = imputed_data
        completed_datasets_list.append(complete_datasets)

    # add to imputed datasets list
    imputed_datasets[target_col] = completed_datasets_list

# %% [code]
# set FDR correction threshold
FDR_value = 0.1

# set dataframe for real variable analysis
real_df = css_data_over40[real_var_list + ["AAAUB", "AAAAI"]] # add NCI score and gender (because CNSVS related variables are removed)

# set real variable list excluding covariates
real_var_list2 = real_var_list.copy()
real_var_list2.remove("AAAAJ") # covariate
real_var_list2.remove("AADWN") # covariate

# set empty list to store results
partial_corr_list_real = []
partial_corr_abs_list_real = []
partial_p_value_list_real = []
partial_corr_95ci_list_real = []
partial_corr_n_list_real = []
partial_col_jp_list_real = []
partial_field_list_real = []

# function to get pooled partial correlation using Rubin's rules
def get_pooled_partial_corr_rubin(real_df_fix_list, real_var_miss,):

    # set empty list to store results
    partial_corr_list_real_pool = []
    partial_corr_n_list_real_pool = []

    # calculate partial correlation for each imputed dataset
    for imputed_dataset in real_df_fix_list:
        corr_target_df_real = imputed_dataset[[real_var_miss, "AAAUB", "AAAAI", "AAAAJ", "AADWN"]].dropna(axis=0)
        partial_corr_real = pg.partial_corr(data=corr_target_df_real, x="AAAUB", y=real_var_miss, covar=["AAAAI", "AAAAJ", "AADWN"], method="spearman")       
        
        corr_real = partial_corr_real["r"].values[0]
        n_samples_real = partial_corr_real["n"].values[0]

        partial_corr_list_real_pool.append(corr_real)
        partial_corr_n_list_real_pool.append(n_samples_real)

    # pool partial correlation using Rubin's rules
    pool_partial_corr_rubin_results = pool_partial_corr_rubin(
        r=partial_corr_list_real_pool,
        n=partial_corr_n_list_real_pool,
        g=3,
        alpha=0.05
    )
    corr_real_pooled = pool_partial_corr_rubin_results["r"]
    p_value_real_pooled = pool_partial_corr_rubin_results["p"]
    ci95_real_pooled = pool_partial_corr_rubin_results["ci_r"]

    return corr_real_pooled, p_value_real_pooled, ci95_real_pooled


# conduct partial correlation analysis
for real_var in real_var_list:
    
    if real_var == "AAAAJ": # age, covariate
        pass
    elif real_var == "AADWN": # years of education, covariate
        pass

    elif real_var in real_id_var_with_miss:
        get_pooled_partial_corr_rubin_results = get_pooled_partial_corr_rubin(
            real_df_fix_list=imputed_datasets[real_var],
            real_var_miss=real_var,
        )
        corr_real = get_pooled_partial_corr_rubin_results[0][0]
        corr_abs_real = abs(corr_real)
        p_value_real = get_pooled_partial_corr_rubin_results[1][0]
        ci95_real = [round(get_pooled_partial_corr_rubin_results[2][0][0], 2), round(get_pooled_partial_corr_rubin_results[2][1][0], 2)]
        n_samples_real = imputed_datasets[real_var][0].shape[0] # sample size is same across imputed datasets

        print(f"pooled partial corr for {real_var}: r = {corr_real}, p = {p_value_real}, 95%CI = {ci95_real}")

        partial_corr_list_real.append(corr_real)
        partial_corr_abs_list_real.append(corr_abs_real)
        partial_p_value_list_real.append(p_value_real)
        partial_corr_95ci_list_real.append(ci95_real)
        partial_corr_n_list_real.append(n_samples_real)
        partial_col_jp_list_real.append(col_jp_dict[real_var])
        partial_field_list_real.append(col_jp_field_dict[real_var])
    
    else: 
        corr_target_df_real = real_df[[real_var, "AAAUB", "AAAAI", "AAAAJ", "AADWN"]].dropna(axis=0)
        partial_corr_real = pg.partial_corr(data=corr_target_df_real, x="AAAUB", y=real_var, covar=["AAAAI", "AAAAJ", "AADWN"], method="spearman")       
        
        corr_real = partial_corr_real["r"].values[0]
        corr_abs_real = abs(corr_real)
        p_value_real = partial_corr_real["p-val"].values[0]
        ci95_real = partial_corr_real["CI95%"].values[0]
        n_samples_real = partial_corr_real["n"].values[0]

        partial_corr_list_real.append(corr_real)
        partial_corr_abs_list_real.append(corr_abs_real)
        partial_p_value_list_real.append(p_value_real)
        partial_corr_95ci_list_real.append(ci95_real)
        partial_corr_n_list_real.append(n_samples_real)
        partial_col_jp_list_real.append(col_jp_dict[real_var])
        partial_field_list_real.append(col_jp_field_dict[real_var])

partial_corr_df_real = pd.DataFrame({"variable": real_var_list2, "partial_correlation": partial_corr_list_real, "abs_partial_correlation": partial_corr_abs_list_real, 
                                     "p_value": partial_p_value_list_real, "95%CI": partial_corr_95ci_list_real, "n_samples":partial_corr_n_list_real,
                                     "col_jp": partial_col_jp_list_real, "field": partial_field_list_real})
partial_corr_df_real_sort = partial_corr_df_real.sort_values("p_value", ascending=True)
print("All variables partial correlation results (real variables):")
display(partial_corr_df_real_sort)

# FDR correction using Benjamini-Hochberg method
fdr_corr_real = pg.multicomp(pvals=partial_corr_df_real_sort["p_value"].values, alpha=FDR_value, method="fdr_bh")
partial_corr_df_real_sort_final2 = partial_corr_df_real_sort.copy()
partial_corr_df_real_sort_final2["q_value"] = fdr_corr_real[1]
partial_corr_df_real_sort_final2_sig = partial_corr_df_real_sort_final2[partial_corr_df_real_sort_final2["q_value"]<FDR_value]
partial_corr_df_real_sort_final2_sig_sort = partial_corr_df_real_sort_final2_sig.sort_values(by="abs_partial_correlation", ascending=False)

# final adjustment for display
partial_corr_df_real_final_ = partial_corr_df_real_sort_final2_sig_sort.copy().reset_index(drop=True)
partial_corr_df_real_final_["field_en"] = partial_corr_df_real_final_["field"].map(category_dict)
partial_corr_df_real_final_["col_en"] = partial_corr_df_real_final_["col_jp"].map(attribute_dict)

partial_corr_df_real_final = partial_corr_df_real_final_[["col_en", "field_en", "n_samples", "partial_correlation", "95%CI", "p_value", "q_value"]]
partial_corr_df_real_final.columns = ["Variables", "Category Field", "n", "Partial r", "95%CI", "p-value", "q-value (FDR)"]

# display significant variables
print("Significant variables after FDR correction (real variables):")
display(partial_corr_df_real_final)

# %% [markdown]
### Correlation Analysis of Cognitive Domains (S1 Fig.)
This section presents a visualization of the correlations between CNSVS cognitive subdomain scores.  
Moderate correlations among CNSVS subdomain scores were observed.

# %% [code]
# correlation of each cognitive domain score in CNSVS
cognitrax_map_dict = dict(zip(cognitrax_main, cognitrax_main_en))
target_corr_df_ = css_data_over40[cognitrax_main]
target_corr_df = target_corr_df_.rename(columns=cognitrax_map_dict)

plt.figure(figsize=(8,6))
sns.heatmap(target_corr_df.corr(method="spearman"), annot=True, fmt=".2f")
plt.savefig("../S1 Fig.png", dpi=600, bbox_inches="tight")

# %% [code]
